# Supplementary material for: RNA Profiles of the Korat Chicken Breast Muscle with Increased Carnosine Content Produced through Dietary Supplementation with β-Alanine or L-Histidine
Source: Animals (Basel). 2021 Sep 3;11(9):2596. doi: 10.3390/ani11092596 (PMC8464878; doi:10.3390/ani11092596)
Supplement: Supplementary file 1 [file animals-11-02596-s001.zip]

Archive with 3 entries (3 files):
- TableS1.pdf
- TableS2.pdf
- TablesS3_S5.xlsx
