# Supplementary material for: RNA Profiles of the Korat Chicken Breast Muscle with Increased Carnosine Content Produced through Dietary Supplementation with β-Alanine or L-Histidine
Source: Animals (Basel). 2021 Sep 3;11(9):2596. doi: 10.3390/ani11092596 (PMC8464878; doi:10.3390/ani11092596)
Supplement: Supplementary file 1 [file animals-11-02596-s001.zip › TablesS3_S5.xlsx]

## Sheet: Table S3
Table S3. Differentially expressed genes in the β-alanine supplementation group compared to the non-supplemented group.
GeneID	A1_Count	A2_Count	A3_Count	A4_Count	A5_Count	B1_Count	B2_Count	B3_Count	B4_Count	B5_Count	A1_FPKM	A2_FPKM	A3_FPKM	A4_FPKM	A5_FPKM	B1_FPKM	B2_FPKM	B3_FPKM	B4_FPKM	B5_FPKM	padj	log2FoldChange	Regulation
gene-ASB2	392	589	694	198	431	2768	5553	1047	1746	4321	3.39	4.72	5.95	2.17	3.57	23.13	45.53	7.94	13.86	33.61	1.72e-06	1.68928	Ups
gene-PDE10A	523	377	264	287	396	1604	1515	1395	711	2210	3.62	2.42	1.81	2.52	2.62	10.73	9.94	8.47	4.52	13.76	2.4e-06	1.34769	Ups
gene-ASB12	639	1125	567	615	1169	357	348	525	408	584	9	14.67	7.9	10.99	15.74	4.85	4.64	6.48	5.27	7.39	8.54e-06	-1.09403	Down
gene-KY	3005	2671	2429	3074	2900	1155	1883	1046	743	1285	66.8	54.98	53.47	86.71	61.67	24.79	39.66	20.37	15.16	25.68	2.31e-05	-1.31439	Down
gene-GRIP2	152	192	140	120	193	62	63	85	124	72	1.76	2.06	1.61	1.76	2.14	0.69	0.69	0.86	1.32	0.75	3.53e-05	-1.12679	Down
gene-PPM1K	1579	1014	1073	780	1693	533	718	821	864	599	19.63	11.67	13.21	12.3	20.13	6.4	8.46	8.94	9.85	6.69	0.000143099	-0.996601	Down
gene-PIK3R6	699	832	1072	755	652	211	514	412	396	419	10.15	11.19	15.42	13.92	9.06	2.96	7.07	5.24	5.28	5.47	0.000176002	-1.18417	Down
gene-PLA2G15	2691	1640	1253	468	1817	7195	6428	5576	4170	3980	41.99	23.69	19.36	9.27	27.12	108.39	95.02	76.22	59.7	55.81	0.000181285	1.22126	Ups
gene-ABCC5	447	408	448	87	285	1163	2526	1105	885	1129	3.27	2.76	3.24	0.81	1.99	8.21	17.5	7.08	5.94	7.42	0.00018593	1.31116	Ups
gene-CNTFR	213	210	171	143	218	110	143	65	78	131	5.59	5.1	4.44	4.76	5.47	2.78	3.55	1.49	1.88	3.09	0.000232908	-1.03628	Down
gene-TRIM7	479	714	367	296	385	244	125	277	319	193	12.24	16.89	9.29	9.6	9.41	6.02	3.03	6.2	7.48	4.43	0.000338036	-1.06979	Down
gene-TEX14	14	19	6	10	20	176	15	95	124	80	0.16	0.2	0.07	0.15	0.22	1.94	0.16	0.95	1.3	0.82	0.000338036	1.43375	Ups
gene-STYX	403	370	376	184	442	715	716	707	589	730	19.31	16.41	17.84	11.18	20.25	33.07	32.5	29.67	25.89	31.43	0.000512029	0.611164	Ups
gene-SUCNR1	142	86	52	18	59	240	165	435	201	371	7.94	4.45	2.88	1.28	3.16	12.96	8.74	21.31	10.31	18.65	0.000670266	1.23974	Ups
gene-ADAMTS15	437	399	281	139	505	216	182	260	158	276	6.47	5.47	4.12	2.61	7.15	3.09	2.55	3.37	2.15	3.67	0.000670266	-0.875531	Down
gene-VASN	60	96	82	57	90	46	45	52	32	60	1.33	1.97	1.8	1.61	1.91	0.99	0.95	1.01	0.65	1.2	0.000696499	-0.931413	Down
gene-PTPRVP	71	98	37	45	132	20	40	47	27	35	0.46	0.59	0.24	0.37	0.82	0.13	0.25	0.27	0.16	0.2	0.000858765	-1.15286	Down
gene-CHADL	6	11	3	10	10	34	84	56	24	37	0.11	0.18	0.05	0.23	0.17	0.59	1.42	0.88	0.39	0.59	0.000858765	1.33466	Ups
gene-HTR3A	210	126	135	37	104	412	241	608	254	794	2.34	1.3	1.49	0.52	1.11	4.43	2.54	5.93	2.59	7.94	0.00157671	1.17788	Ups
gene-GART-B	84	68	23	22	31	15	24	12	6	13	1.01	0.76	0.27	0.34	0.36	0.17	0.27	0.13	0.07	0.14	0.00161115	-1.28115	Down
gene-CTSV	730	700	865	271	721	1990	2580	1385	1207	1713	38.75	34.41	45.47	18.25	36.61	101.99	129.75	64.41	58.78	81.73	0.00163202	0.962495	Ups
gene-PERM1	999	2305	744	983	2444	816	605	1000	805	574	22.09	47.19	16.29	27.58	51.69	17.42	12.67	19.37	16.33	11.41	0.00165805	-1.03851	Down
gene-MARCKSL1	138	156	218	146	159	80	78	155	82	81	7.37	7.71	11.53	9.89	8.12	4.12	3.95	7.25	4.02	3.89	0.00180482	-0.993481	Down
gene-LZTS3	238	197	136	59	168	224	666	600	348	611	1.83	1.4	1.03	0.57	1.23	1.66	4.84	4.03	2.45	4.21	0.00208529	1.05529	Ups
gene-PXDNL	153	152	58	58	150	73	57	74	60	46	1.04	0.95	0.39	0.5	0.97	0.48	0.37	0.44	0.37	0.28	0.00237901	-0.975237	Down
gene-LPIN1	386	579	347	318	360	1266	2769	856	662	1662	3.81	5.3	3.39	3.99	3.4	12.07	25.91	7.41	6	14.76	0.00237901	1.12711	Ups
gene-SPSB1	550	342	633	212	447	1294	1597	1175	1000	904	12.35	7.11	14.07	6.04	9.6	28.05	33.97	23.11	20.6	18.24	0.00258789	0.945464	Ups
gene-SYDE2	215	300	161	114	352	550	480	605	401	443	1.95	2.51	1.44	1.31	3.05	4.8	4.11	4.8	3.33	3.6	0.00261333	0.748494	Ups
gene-OSGIN1	456	413	230	344	397	186	245	198	271	243	5.79	4.85	2.89	5.54	4.82	2.28	2.94	2.2	3.15	2.77	0.00261333	-0.910509	Down
gene-CIART	170	177	290	146	180	103	106	122	146	76	7.18	6.92	12.13	7.82	7.27	4.2	4.24	4.51	5.66	2.89	0.0030115	-0.968683	Down
gene-ITGB1BP1	66	75	66	28	76	156	109	180	121	130	2.31	2.43	2.29	1.24	2.54	5.27	3.61	5.51	3.88	4.09	0.00302008	0.762531	Ups
gene-SCNN1G	166	227	261	126	167	532	389	721	331	448	3.9	4.94	6.07	3.75	3.75	12.06	8.65	14.83	7.13	9.46	0.00333918	0.85408	Ups
gene-TRIM63	6939	3391	7392	1188	2192	25076	14680	17259	13376	13708	216.35	97.9	228.24	47	65.37	754.87	433.64	471.45	382.66	384.15	0.00356193	1.16463	Ups
gene-NPL	72	39	44	13	63	176	99	163	95	144	0.62	0.31	0.38	0.14	0.52	1.46	0.81	1.23	0.75	1.11	0.00356193	1.00517	Ups
gene-HSD17B11	61	66	66	15	74	84	262	251	107	246	3.03	3.03	3.24	0.94	3.51	4.03	12.32	10.92	4.87	10.97	0.00356237	1.09329	Ups
gene-RAB9A	171	210	125	51	182	401	445	402	235	290	4.68	5.32	3.39	1.77	4.76	10.59	11.53	9.63	5.9	7.13	0.00372008	0.858266	Ups
gene-NMRK2	2319	3037	4648	2100	2102	2356	1261	1317	1409	1637	159.19	193.04	315.97	182.92	138.02	156.15	82.01	79.21	88.75	101	0.00425834	-0.980615	Down
gene-IRF2	366	458	268	204	428	700	573	923	539	667	6.8	7.88	4.93	4.81	7.6	12.55	10.08	15.02	9.19	11.14	0.00433983	0.611804	Ups
gene-MFSD2A	67	73	40	53	93	30	26	58	31	40	2.59	2.61	1.53	2.6	3.44	1.12	0.95	1.96	1.1	1.39	0.00487588	-0.960741	Down
gene-HEYL	249	128	104	149	121	98	53	74	95	76	6.58	3.13	2.72	4.99	3.06	2.5	1.33	1.71	2.3	1.8	0.00545025	-1.02714	Down
gene-MPHOSPH9	17	39	12	3	22	74	44	89	46	63	0.27	0.58	0.19	0.06	0.34	1.14	0.67	1.25	0.67	0.9	0.00546191	1.09177	Ups
gene-GSTT1	370	485	669	141	360	125	135	312	236	234	16.51	20.04	29.56	7.98	15.37	5.39	5.71	12.2	9.66	9.38	0.00570134	-0.9987	Down
gene-BAIAP2L2	30	29	68	74	43	27	19	22	11	13	1.22	1.09	2.74	3.82	1.67	1.06	0.73	0.78	0.41	0.47	0.00570134	-1.18141	Down
gene-AMPD3	1774	1425	1758	525	1084	2970	2867	4638	3031	2810	20.17	15	19.8	7.57	11.79	32.61	30.89	46.2	31.62	28.72	0.00576288	0.852282	Ups
gene-TRIM24	106	95	46	57	120	212	182	223	151	225	1.73	1.43	0.74	1.18	1.87	3.34	2.81	3.18	2.26	3.3	0.00592127	0.786465	Ups
gene-SCN2B	479	868	832	557	728	238	606	447	439	378	13.39	22.46	23.03	19.75	19.46	6.42	16.05	10.95	11.26	9.5	0.00640234	-0.900875	Down
gene-SDC1	110	124	74	58	134	60	65	87	74	47	2.49	2.6	1.66	1.67	2.91	1.31	1.4	1.73	1.54	0.96	0.00647182	-0.788566	Down
gene-LOC107050261	23	26	128	18	55	7	13	24	11	17	1.33	1.39	7.31	1.32	3.03	0.39	0.71	1.21	0.58	0.88	0.0067746	-1.19004	Down
gene-ASB5	516	787	640	268	720	1523	1279	994	1130	1097	12.26	17.32	15.06	8.08	16.36	34.94	28.79	20.69	24.64	23.43	0.00910165	0.685158	Ups
gene-COQ5	254	325	205	186	228	198	203	143	177	156	10.22	12.1	8.17	9.49	8.77	7.69	7.74	5.04	6.53	5.64	0.0095792	-0.712592	Down
gene-LOC100859284	70	98	111	103	105	67	59	57	52	75	2.88	3.74	4.53	5.39	4.14	2.67	2.3	2.06	1.97	2.78	0.0100998	-0.883159	Down
gene-G6PC3	479	365	697	579	653	289	345	413	352	399	21.81	15.39	31.42	33.45	28.43	12.7	14.88	16.47	14.7	16.33	0.0102962	-0.883219	Down
gene-CRIP2	337	316	541	265	469	299	248	316	266	282	17.82	15.48	28.34	17.79	23.73	15.27	12.43	14.64	12.91	13.41	0.0105003	-0.728145	Down
gene-PTPMT1	276	338	444	241	457	221	264	340	179	287	30.16	34.2	48.05	33.42	47.77	23.32	27.33	32.55	17.95	28.19	0.0105003	-0.724107	Down
gene-CPN1	237	539	279	332	387	182	283	168	116	294	11.25	23.7	13.12	20	17.57	8.34	12.73	6.99	5.05	12.55	0.0112639	-0.921733	Down
gene-OPCML	19	25	38	29	30	15	13	13	13	14	0.28	0.34	0.55	0.53	0.42	0.21	0.18	0.17	0.17	0.18	0.0114761	-1.0373	Down
gene-MSC	212	235	236	200	253	138	177	178	151	227	9.31	9.55	10.26	11.14	10.63	5.85	7.36	6.85	6.08	8.96	0.0115097	-0.695019	Down
gene-PPFIBP2	213	280	140	40	224	409	418	475	333	507	1.87	2.28	1.22	0.45	1.88	3.47	3.48	3.66	2.68	4	0.0115097	0.848618	Ups
gene-EXOC6	256	387	380	75	412	1222	1061	741	638	519	4.49	6.29	6.6	1.67	6.91	20.7	17.63	11.39	10.27	8.18	0.0115097	0.955875	Ups
gene-C2	54	68	46	18	72	119	204	130	86	116	1.67	1.95	1.41	0.71	2.13	3.56	5.98	3.52	2.44	3.23	0.0116712	0.877927	Ups
gene-NRGN	1113	1266	1856	1318	1778	991	897	1046	949	1347	125.52	132.2	207.28	188.61	191.79	107.9	95.84	103.35	98.2	136.54	0.0122702	-0.7776	Down
gene-GJB2	58	228	126	22	76	20	59	21	23	51	1.37	5	2.96	0.66	1.72	0.46	1.32	0.44	0.5	1.09	0.0126213	-1.10331	Down
gene-SPECC1	222	325	221	187	251	448	706	474	429	532	2.91	3.94	2.87	3.11	3.14	5.66	8.76	5.44	5.15	6.26	0.0126213	0.677826	Ups
gene-HIC1	433	629	369	337	697	187	317	446	208	468	7.9	10.63	6.67	7.81	12.17	3.3	5.48	7.13	3.48	7.68	0.0132928	-0.810428	Down
gene-LOC770936	1790	2599	883	1518	1967	1057	939	1361	1222	1317	32.38	43.54	15.82	34.85	34.04	18.46	16.09	21.57	20.28	21.41	0.0135773	-0.79915	Down
gene-PDLIM4	186	175	222	108	199	91	115	154	160	131	11.11	9.68	13.14	8.19	11.37	5.25	6.51	8.06	8.77	7.03	0.0148179	-0.705205	Down
gene-TST	679	924	658	532	709	670	549	517	599	526	44.87	56.54	43.06	44.61	44.81	42.75	34.37	29.93	36.32	31.24	0.0148179	-0.591544	Down
gene-QPCTL	218	262	482	201	354	167	214	249	164	234	10.02	11.15	21.93	11.72	15.56	7.41	9.32	10.02	6.91	9.66	0.0159407	-0.796324	Down
gene-PDE4D	399	563	206	180	387	1139	609	659	750	798	2.17	2.84	1.11	1.24	2.02	5.99	3.14	3.14	3.75	3.91	0.0179823	0.777516	Ups
gene-THBD	207	164	431	259	422	119	216	215	135	180	5.81	4.26	11.98	9.23	11.33	3.23	5.75	5.29	3.48	4.54	0.0179823	-0.924547	Down
gene-CBX7	357	275	233	183	529	620	964	867	410	1096	2.9	2.07	1.87	1.89	4.11	4.86	7.41	6.17	3.05	8	0.0179823	0.827346	Ups
gene-CFTR	58	36	18	13	33	82	73	83	81	91	0.83	0.47	0.25	0.23	0.45	1.13	0.98	1.04	1.06	1.16	0.0195669	0.86618	Ups
gene-TANC2	75	243	93	69	86	59	65	91	49	57	0.43	1.29	0.53	0.5	0.47	0.33	0.35	0.46	0.26	0.29	0.0195669	-0.892497	Down
gene-DHRS3	116	115	115	103	142	251	297	245	302	216	1.53	1.4	1.5	1.72	1.79	3.19	3.7	2.83	3.65	2.56	0.020365	0.69518	Ups
gene-LOC107049937	684	757	954	685	857	704	449	520	674	518	31.59	32.37	43.63	40.14	37.85	31.39	19.64	21.04	28.56	21.5	0.0213466	-0.73397	Down
gene-TNFSF10	135	197	105	82	191	246	461	347	180	455	2.65	3.58	2.04	2.04	3.58	4.66	8.57	5.96	3.24	8.02	0.0227271	0.786659	Ups
gene-FOXO1	196	169	84	41	105	607	278	168	456	274	2.54	2.03	1.08	0.67	1.3	7.6	3.42	1.91	5.43	3.19	0.026282	0.963592	Ups
gene-NFIL3	212	206	148	31	186	412	912	279	247	561	3.65	3.29	2.53	0.68	3.07	6.86	14.89	4.21	3.91	8.69	0.027083	0.976697	Ups
gene-CSRP1	197	179	222	218	295	138	163	157	146	207	8.87	7.46	9.89	12.45	12.7	6	6.95	6.19	6.03	8.37	0.0279049	-0.742348	Down
gene-FADS2	268	235	220	70	303	147	122	136	160	185	4.19	3.4	3.41	1.39	4.53	2.22	1.81	1.86	2.3	2.6	0.0295535	-0.713766	Down
gene-PDHX	487	586	397	257	381	314	313	311	422	290	5.3	5.9	4.28	3.55	3.97	3.3	3.23	2.96	4.21	2.84	0.0313114	-0.607944	Down
gene-PANK1	107	109	96	19	65	167	227	155	184	234	1.64	1.55	1.46	0.37	0.95	2.48	3.3	2.09	2.59	3.23	0.0313378	0.826763	Ups
gene-TSC1	573	573	283	198	515	894	821	870	791	761	6.77	6.27	3.31	2.97	5.82	10.2	9.19	9.01	8.58	8.08	0.0342345	0.60428	Ups
gene-RGS16	58	39	24	53	76	10	18	11	15	50	2.11	1.32	0.87	2.45	2.65	0.35	0.62	0.35	0.5	1.64	0.0343486	-1.02092	Down
gene-FAM84B	72	100	64	32	99	123	110	172	166	180	0.75	0.96	0.66	0.42	0.99	1.24	1.09	1.57	1.59	1.68	0.0359193	0.654299	Ups
gene-LOC107056270	25	68	75	21	33	26	25	28	13	13	1.58	3.97	4.68	1.68	1.99	1.58	1.49	1.55	0.75	0.74	0.03636	-0.963654	Down
gene-IRS2	201	138	481	93	158	620	1158	887	487	424	1.56	0.99	3.7	0.92	1.18	4.65	8.53	6.04	3.47	2.96	0.0413225	0.953607	Ups
gene-NECTIN1	1443	1578	1026	1020	1075	802	1246	848	778	1078	13.68	13.86	9.64	12.27	9.75	7.34	11.19	7.05	6.77	9.19	0.0420932	-0.657252	Down
gene-IGF2BP3	24	35	22	10	30	89	51	49	40	84	0.37	0.49	0.33	0.19	0.44	1.31	0.74	0.65	0.56	1.15	0.0420932	0.841363	Ups
gene-SERPINH1	1664	1955	1309	1047	2221	1022	885	1395	1473	1690	36.54	39.76	28.47	29.18	46.65	21.67	18.41	26.84	29.68	33.36	0.0420932	-0.607301	Down
gene-HGSNAT	231	354	133	90	223	577	465	541	253	453	4.81	6.83	2.74	2.38	4.44	11.6	9.18	9.87	4.83	8.48	0.0420932	0.736774	Ups
gene-CCDC97	264	195	319	285	264	111	168	192	216	212	11.59	7.92	13.86	15.87	11.08	4.7	6.98	7.38	8.7	8.36	0.0420932	-0.809212	Down
gene-ASIC4	22	16	16	23	22	12	9	13	6	8	0.34	0.23	0.25	0.46	0.33	0.18	0.13	0.18	0.09	0.11	0.0420932	-0.964498	Down
gene-BMP4	76	109	93	47	148	185	170	243	134	239	3.65	4.84	4.42	2.86	6.79	8.57	7.73	10.22	5.9	10.31	0.0420932	0.640315	Ups
gene-SFRP2	54	78	37	20	104	32	33	22	24	47	2.37	3.17	1.61	1.11	4.37	1.36	1.37	0.85	0.97	1.85	0.0420932	-0.873142	Down
gene-PLA2R1	232	266	135	151	212	477	504	522	253	406	3.18	3.38	1.83	2.63	2.78	6.32	6.55	6.27	3.18	5.01	0.0420932	0.669201	Ups
gene-PTPDC1	45	35	25	23	36	81	65	63	69	106	0.76	0.55	0.42	0.49	0.58	1.33	1.04	0.94	1.07	1.61	0.0420932	0.745152	Ups
gene-EXTL1	648	588	466	345	573	364	414	625	266	464	16.09	13.52	11.46	10.87	13.61	8.73	9.74	13.6	6.06	10.36	0.0422828	-0.596543	Down
gene-BHLHE40	2951	5420	4274	2185	4579	2781	2927	3989	3217	2330	79.26	134.79	113.67	74.46	117.63	72.11	74.48	93.86	79.27	56.24	0.0435424	-0.598647	Down
gene-LOC107054877	3448	4021	1850	1564	4007	2129	1363	2488	2573	2110	52.46	56.65	27.88	30.2	58.32	31.28	19.65	33.17	35.92	28.86	0.0440074	-0.67521	Down
gene-CCNG2	323	333	404	113	297	629	633	646	402	773	7.07	6.75	8.76	3.14	6.22	13.29	13.12	12.39	8.07	15.2	0.0442933	0.664323	Ups
gene-CAPNS2	5	7	5	5	12	17	29	19	18	41	0.27	0.35	0.27	0.34	0.62	0.89	1.49	0.9	0.9	2	0.0445773	0.970539	Ups
gene-LOC107051274	0	4	5	3	7	29	128	24	14	3	0	0.7	0.94	0.72	1.27	5.3	22.96	3.98	2.43	0.51	0.0445773	0.971158	Ups
gene-RTN4RL1	26	27	31	15	26	11	13	21	15	11	0.27	0.26	0.32	0.2	0.26	0.11	0.13	0.19	0.14	0.1	0.0448226	-0.870562	Down
gene-OTOA	4	9	4	2	16	52	10	27	28	30	0.03	0.07	0.03	0.02	0.12	0.4	0.07	0.19	0.2	0.21	0.0448226	1.00244	Ups
gene-AMOTL1	1544	1395	1156	1311	1378	3435	2368	3013	3313	2984	18.03	15.09	13.37	19.43	15.39	38.73	26.2	30.83	35.5	31.32	0.0455722	0.660422	Ups
gene-AKR1B1L	18	57	74	12	28	19	11	15	1	18	0.9	2.65	3.68	0.76	1.34	0.92	0.52	0.66	0.05	0.81	0.0456964	-1.00457	Down
gene-MANF	409	441	486	434	460	259	336	427	340	414	45.64	45.57	53.71	61.45	49.1	27.9	35.52	41.75	34.81	41.52	0.0456964	-0.657307	Down
gene-MYO7B	52	39	26	15	49	16	13	23	28	21	0.45	0.31	0.22	0.16	0.4	0.13	0.11	0.17	0.22	0.16	0.0461595	-0.860868	Down
gene-SPTBN2	3	1	0	1	1	9	16	6	6	12	0.03	0.01	0	0.01	0.01	0.09	0.15	0.05	0.05	0.11	0.0462521	0.991246	Ups
gene-ARHGEF18	593	320	335	181	289	1859	577	770	1138	567	4.63	2.31	2.59	1.79	2.16	14.01	4.27	5.27	8.15	3.98	0.0477201	0.883716	Ups
gene-C1QTNF6	158	278	61	224	226	62	38	70	129	156	2.93	4.78	1.12	5.28	4.01	1.11	0.67	1.14	2.2	2.6	0.0479372	-0.954075	Down
gene-AADAC	398	146	262	80	172	392	410	628	549	977	5.07	1.72	3.3	1.29	2.09	4.82	4.95	7.01	6.41	11.18	0.047985	0.861749	Ups
gene-FGL1L	39	20	43	4	45	72	84	81	75	110	1.06	0.5	1.15	0.14	1.16	1.88	2.15	1.92	1.86	2.68	0.047985	0.881705	Ups
gene-INO80E	161	190	244	148	186	82	165	126	142	161	9.63	10.53	14.46	11.24	10.65	4.74	9.35	6.61	7.8	8.66	0.047985	-0.711012	Down
gene-FOXK2-2	31	59	86	12	28	165	103	177	86	112	2.21	3.89	6.07	1.08	1.91	11.35	6.95	11.04	5.62	7.17	0.047985	0.900332	Ups
gene-ANK1	4843	6384	5952	3967	6779	3863	2616	5088	5676	3438	35.34	43.14	43.02	36.74	47.32	27.22	18.09	32.53	38.01	22.55	0.0488708	-0.676162	Down
gene-CDK2AP2	243	321	702	417	327	311	283	268	115	214	27.28	33.37	78.04	59.4	35.11	33.71	30.1	26.36	11.85	21.59	0.0498247	-0.884139	Down

## Sheet: Table S4
Table S4. Differentially expressed genes in the L-histidine supplementation group compared to the non-supplemented group.
GeneID	A1_Count	A2_Count	A3_Count	A4_Count	A5_Count	C1_Count	C2_Count	C3_Count	C4_Count	C5_Count	A1_FPKM	A2_FPKM	A3_FPKM	A4_FPKM	A5_FPKM	C1_FPKM	C2_FPKM	C3_FPKM	C4_FPKM	C5_FPKM	padj	log2FoldChange	Regulation
gene-SLC25A25	2115	2250	1466	1148	2743	622	587	484	902	391	31.06	30.6	21.32	21.39	38.53	8.38	7.76	6.68	12.49	5.76	2.07881e-17	-1.88735	Down
gene-ASB2	392	589	694	198	431	1272	3241	3372	7203	3093	3.39	4.72	5.95	2.17	3.57	10.1	25.26	27.42	58.78	26.85	1.80803e-08	2.01228	Ups
gene-TCF24	2	7	7	4	7	58	24	52	86	30	0.09	0.3	0.32	0.23	0.31	2.46	1	2.26	3.75	1.39	1.19084e-05	1.87428	Ups
gene-TNFSF10	135	197	105	82	191	599	533	303	292	386	2.65	3.58	2.04	2.04	3.58	10.78	9.42	5.59	5.4	7.6	1.19084e-05	1.08397	Ups
gene-INO80E	161	190	244	148	186	116	127	78	135	91	9.63	10.53	14.46	11.24	10.65	6.37	6.84	4.39	7.62	5.46	4.31429e-05	-1.10441	Down
gene-KY	3005	2671	2429	3074	2900	1260	1222	1772	1405	1238	66.8	54.98	53.47	86.71	61.67	25.69	24.46	37.01	29.45	27.6	4.31429e-05	-1.29612	Down
gene-SCN2B	479	868	832	557	728	378	211	463	246	263	13.39	22.46	23.03	19.75	19.46	9.69	5.31	12.16	6.48	7.37	4.31429e-05	-1.3281	Down
gene-P2RX5	83	62	65	45	89	181	371	177	199	419	0.52	0.36	0.4	0.36	0.53	1.04	2.09	1.04	1.17	2.63	4.31429e-05	1.3329	Ups
gene-GRIP2	152	192	140	120	193	77	154	85	101	79	1.76	2.06	1.61	1.76	2.14	0.82	1.61	0.92	1.1	0.92	0.00010116	-1.01553	Down
gene-CA9	741	832	726	404	915	534	539	385	649	572	39.64	41.22	38.47	27.43	46.82	26.2	25.97	19.35	32.74	30.69	0.000101643	-0.776076	Down
gene-SLC20A2	205	315	202	136	327	553	897	458	501	563	5.23	7.45	5.11	4.41	7.99	12.95	20.63	10.99	12.06	14.42	0.00013497	0.87705	Ups
gene-NFIL3	212	206	148	31	186	605	567	312	567	749	3.65	3.29	2.53	0.68	3.07	9.56	8.8	5.05	9.21	12.95	0.000213526	1.28587	Ups
gene-LPIN1	386	579	347	318	360	1068	1341	794	1228	821	3.81	5.3	3.39	3.99	3.4	9.68	11.93	7.37	11.44	8.13	0.000289066	0.893533	Ups
gene-LOC112532382	32	54	26	42	46	8	4	22	6	2	0.95	1.48	0.76	1.58	1.3	0.22	0.11	0.61	0.17	0.06	0.000319961	-1.65536	Down
gene-LOC100859284	70	98	111	103	105	26	42	46	62	45	2.88	3.74	4.53	5.39	4.14	0.98	1.56	1.78	2.41	1.86	0.000391778	-1.31105	Down
gene-LOC101747877	727	1293	372	572	749	233	355	458	416	327	6.6	10.86	3.34	6.59	6.5	1.94	2.9	3.9	3.56	2.98	0.000646564	-1.20076	Down
gene-CNTFR	213	210	171	143	218	85	124	98	176	118	5.59	5.1	4.44	4.76	5.47	2.04	2.93	2.41	4.35	3.1	0.000975934	-0.972571	Down
gene-THBD	207	164	431	259	422	125	188	103	119	199	5.81	4.26	11.98	9.23	11.33	3.22	4.75	2.72	3.15	5.6	0.00185827	-1.22145	Down
gene-PPM1K	1579	1014	1073	780	1693	1173	869	451	832	461	19.63	11.67	13.21	12.3	20.13	13.37	9.73	5.27	9.75	5.75	0.00185827	-1.00798	Down
gene-LOC101747338	214	249	214	128	300	185	213	170	179	172	5.53	5.96	5.47	4.2	7.41	4.38	4.95	4.13	4.36	4.46	0.00211572	-0.624187	Down
gene-PDP1	4949	5161	3331	2787	3207	3315	1938	1630	2266	3084	41.07	39.66	27.37	29.35	25.46	25.23	14.48	12.71	17.73	25.67	0.0025698	-0.968397	Down
gene-CREB5	61	77	55	21	99	156	793	65	361	272	0.54	0.63	0.48	0.24	0.84	1.27	6.32	0.54	3.01	2.41	0.00279003	1.40868	Ups
gene-NT5C1A	2406	3052	1807	1734	2818	1314	2119	1463	2133	1541	38.4	45.1	28.56	35.11	43.01	19.23	30.45	21.94	32.1	24.67	0.00293751	-0.806121	Down
gene-TMEM140	94	92	79	50	104	237	342	145	148	215	4.12	3.73	3.43	2.78	4.36	9.53	13.5	5.97	6.12	9.45	0.00358574	0.870447	Ups
gene-PDE10A	523	377	264	287	396	1494	1125	602	1928	822	3.62	2.42	1.81	2.52	2.62	9.49	7.02	3.92	12.6	5.71	0.00451403	1.06129	Ups
gene-PANK1	107	109	96	19	65	218	411	148	203	281	1.64	1.55	1.46	0.37	0.95	3.07	5.68	2.14	2.94	4.33	0.006829	1.09298	Ups
gene-YPEL1	197	321	174	85	283	465	530	428	383	505	2.77	4.18	2.42	1.52	3.81	6	6.71	5.65	5.08	7.12	0.00866171	0.737896	Ups
gene-CXCR4	13	9	8	4	19	67	61	33	24	32	0.57	0.36	0.35	0.22	0.79	2.68	2.4	1.35	0.99	1.4	0.00903826	1.23391	Ups
gene-SMIM11	2209	1974	2272	1668	2083	2008	872	1414	927	1281	196.31	162.44	199.95	188.09	177.06	163.67	69.79	118.07	77.68	114.18	0.0091877	-0.953741	Down
gene-LOC107056270	25	68	75	21	33	3	11	22	21	10	1.58	3.97	4.68	1.68	1.99	0.17	0.62	1.3	1.25	0.63	0.00966627	-1.3503	Down
gene-MPHOSPH9	17	39	12	3	22	68	100	42	60	55	0.27	0.58	0.19	0.06	0.34	1	1.44	0.63	0.9	0.88	0.0100213	1.16282	Ups
gene-LOC107051531	193	209	318	290	176	164	121	156	140	112	22.24	22.3	36.29	42.4	19.4	17.33	12.56	16.89	15.21	12.94	0.0103379	-1.07571	Down
gene-DUSP22AL	597	1037	447	354	736	602	502	417	388	500	14.18	22.81	10.51	10.67	16.72	13.12	10.74	9.31	8.69	11.91	0.0103379	-0.707464	Down
gene-PRKAA2	2345	2656	1440	1996	2269	1549	1248	1811	1384	1060	19.77	20.74	12.03	21.36	18.3	11.98	9.48	14.35	11	8.97	0.0103379	-0.911633	Down
gene-EPHA4	8	19	10	6	7	22	69	54	26	51	0.08	0.18	0.1	0.08	0.07	0.2	0.63	0.51	0.25	0.52	0.0103379	1.26815	Ups
gene-ABCG1	12	9	5	5	11	19	272	20	51	24	0.1	0.07	0.04	0.05	0.08	0.14	1.97	0.15	0.39	0.19	0.0103379	1.40282	Ups
gene-CDK2AP2	243	321	702	417	327	186	229	305	134	155	27.28	33.37	78.04	59.4	35.11	19.15	23.15	32.17	14.19	17.45	0.0103379	-1.16279	Down
gene-CTSV	730	700	865	271	721	1754	1968	1180	1139	1565	38.75	34.41	45.47	18.25	36.61	85.39	94.07	58.85	57.01	83.32	0.0103379	0.760997	Ups
gene-CACNB1	1918	1509	2036	1397	1677	1248	1248	1286	1517	974	22.67	16.52	23.84	20.96	18.96	13.53	13.29	14.28	16.91	11.55	0.0105972	-0.810788	Down
gene-NMRK2	2319	3037	4648	2100	2102	1163	1720	1851	2226	1211	159.19	193.04	315.97	182.92	138.02	73.22	106.33	119.39	144.09	83.38	0.0105972	-1.03074	Down
gene-EPHX1L	252	305	393	280	385	265	91	224	212	124	10.79	12.09	16.66	15.21	15.77	10.41	3.51	9.01	8.56	5.33	0.0105972	-1.04318	Down
gene-PPM1J	315	343	370	416	375	256	323	211	290	196	7.99	8.06	9.3	13.39	9.1	5.96	7.38	5.03	6.94	4.99	0.0105972	-0.907141	Down
gene-LAMA3	101	126	48	21	52	258	220	103	266	227	0.68	0.78	0.32	0.18	0.33	1.58	1.33	0.65	1.68	1.52	0.0105972	1.06191	Ups
gene-SLC16A6	355	102	86	116	135	61	77	36	95	94	6.11	1.63	1.47	2.53	2.22	0.96	1.19	0.58	1.54	1.62	0.0105972	-1.18917	Down
gene-PRR5L	21	49	34	26	46	71	283	94	175	67	0.16	0.34	0.25	0.25	0.33	0.49	1.92	0.66	1.24	0.51	0.0105972	1.17335	Ups
gene-HEPH	165	112	117	59	111	305	257	178	317	315	1.93	1.22	1.36	0.88	1.24	3.28	2.71	1.96	3.5	3.7	0.0105972	0.806597	Ups
gene-ETFBKMT	38	51	56	42	40	21	22	22	36	26	1.32	1.64	1.93	1.85	1.33	0.67	0.69	0.72	1.18	0.91	0.0107953	-1.0535	Down
gene-LOC107051077	45	41	106	56	69	37	35	38	26	31	4.57	3.86	10.67	7.22	6.71	3.45	3.2	3.63	2.49	3.16	0.011488	-1.10875	Down
gene-SGK1	535	1029	435	432	633	1323	1806	1122	1346	1308	2.75	4.91	2.22	2.82	3.12	6.25	8.37	5.43	6.54	6.76	0.0119951	0.716793	Ups
gene-FAM110A	27	54	34	31	46	32	13	23	18	12	0.33	0.61	0.41	0.48	0.53	0.36	0.14	0.26	0.21	0.15	0.0123546	-1.098	Down
gene-INF2	158	165	99	63	158	349	350	169	271	275	1.65	1.6	1.03	0.84	1.58	3.35	3.3	1.66	2.67	2.89	0.0123546	0.698445	Ups
gene-NFIX	302	265	399	270	298	250	274	213	240	178	13.52	10.98	17.68	15.33	12.76	10.26	11.04	8.96	10.13	7.99	0.0123546	-0.800707	Down
gene-IRS2	201	138	481	93	158	672	1535	510	1355	442	1.56	0.99	3.7	0.92	1.18	4.79	10.75	3.73	9.93	3.45	0.0129753	1.19313	Ups
gene-FNDC3AL	640	589	314	196	664	939	1194	1155	1053	1105	3.78	3.22	1.84	1.47	3.75	5.08	6.35	6.41	5.86	6.54	0.0129753	0.7808	Ups
gene-ATP2C2	29	20	12	1	8	55	185	62	51	30	0.28	0.18	0.12	0.01	0.07	0.49	1.61	0.56	0.47	0.29	0.0129753	1.30712	Ups
gene-LRCH1	76	107	43	23	71	157	205	109	200	134	1.14	1.48	0.64	0.44	1.02	2.16	2.76	1.53	2.82	2.01	0.0129753	0.870451	Ups
gene-CDKN1A	545	1131	874	1438	2617	733	545	847	681	435	26.71	51.33	42.42	89.43	122.69	32.95	24.06	39.01	31.47	21.38	0.0134481	-1.13709	Down
gene-AIMP2	1013	1055	1384	1055	1120	1015	843	842	806	783	54.43	52.49	73.65	71.93	57.56	50.02	40.79	42.51	40.84	42.2	0.0134481	-0.786152	Down
gene-PFKFB4	4375	5615	5852	4163	5189	3811	4516	3543	4629	3831	205.74	244.5	272.52	248.41	233.4	164.37	191.24	156.55	205.26	180.69	0.0134481	-0.700919	Down
gene-C17H9orf78	422	639	439	264	497	510	350	340	405	312	27.09	37.98	27.91	21.5	30.52	30.03	20.23	20.51	24.51	20.09	0.0134481	-0.590762	Down
gene-MC5R	12	11	7	1	11	57	24	25	27	34	0.11	0.1	0.07	0.01	0.1	0.49	0.2	0.22	0.24	0.32	0.0137192	1.19369	Ups
gene-MPG	63	115	76	71	71	56	72	53	48	45	4.72	7.97	5.64	6.75	5.09	3.85	4.86	3.73	3.39	3.38	0.0140738	-0.858691	Down
gene-LOC112531361	151	154	265	300	222	172	123	113	145	99	19.69	18.6	34.22	49.64	27.69	20.57	14.45	13.85	17.83	12.95	0.0140738	-1.05963	Down
gene-TMEM135	149	96	53	23	83	400	328	99	216	281	2.99	1.78	1.05	0.59	1.59	7.36	5.93	1.87	4.09	5.66	0.0151861	1.07071	Ups
gene-PXDNL	153	152	58	58	150	74	86	57	73	85	1.04	0.95	0.39	0.5	0.97	0.46	0.52	0.36	0.47	0.58	0.0151861	-0.852212	Down
gene-NRGN	1113	1266	1856	1318	1778	920	233	779	1016	831	125.52	132.2	207.28	188.61	191.79	95.16	23.66	82.54	108.04	94	0.0151861	-1.09108	Down
gene-OTOA	4	9	4	2	16	37	65	13	26	29	0.03	0.07	0.03	0.02	0.12	0.27	0.46	0.1	0.19	0.23	0.0151861	1.25256	Ups
gene-EIF4EBP1	7660	6361	7552	4147	7532	5283	4476	6113	4748	4802	717.71	551.87	700.72	493.03	675.01	453.99	377.66	538.15	419.48	451.27	0.0151861	-0.714227	Down
gene-PIK3R6	699	832	1072	755	652	522	754	523	485	628	10.15	11.19	15.42	13.92	9.06	6.96	9.86	7.14	6.64	9.15	0.0156024	-0.839318	Down
gene-SIVA1	119	110	115	99	93	63	69	69	65	98	11.57	9.91	11.08	12.22	8.65	5.62	6.04	6.31	5.96	9.56	0.015851	-0.876769	Down
gene-IMP3	266	244	649	316	260	159	127	278	193	126	17.05	14.48	41.19	25.69	15.94	9.34	7.33	16.74	11.66	8.1	0.0159362	-1.10716	Down
gene-LOC101748577	35	37	49	13	22	19	25	8	4	8	0.61	0.59	0.84	0.29	0.36	0.3	0.39	0.13	0.07	0.14	0.016131	-1.20501	Down
gene-FAM46B	1615	2671	728	990	1467	403	793	943	1027	898	61.84	94.7	27.6	48.1	53.73	14.15	27.34	33.93	37.08	34.49	0.01692	-1.00011	Down
gene-KLHL24	163	391	114	49	151	255	973	243	905	808	2.95	6.54	2.04	1.12	2.61	4.23	15.83	4.13	15.42	14.64	0.01692	1.15943	Ups
gene-LOC419409	57	71	51	29	91	114	175	124	153	113	1.5	1.73	1.33	0.97	2.29	2.75	4.14	3.06	3.79	2.98	0.0169702	0.74456	Ups
gene-PPFIBP2	213	280	140	40	224	524	572	312	402	406	1.87	2.28	1.22	0.45	1.88	4.22	4.52	2.57	3.33	3.58	0.0169702	0.865685	Ups
gene-COX19	365	522	455	280	370	389	374	345	316	287	17.71	23.46	21.87	17.24	17.18	17.32	16.35	15.73	14.46	13.97	0.0171673	-0.599398	Down
gene-NR4A1	5633	6207	10565	4505	7009	5564	3432	4218	5633	4194	167.6	171.01	311.3	170.08	199.47	151.84	91.96	117.92	158.04	125.16	0.0175815	-0.859224	Down
gene-MSS51	3383	2738	1587	2912	2548	1645	1816	2183	1513	1317	156.9	117.58	72.89	171.37	113.03	69.97	75.85	95.13	66.17	61.26	0.0183316	-0.941313	Down
gene-CHPF	177	105	174	96	156	127	107	103	106	80	3.8	2.09	3.7	2.62	3.21	2.5	2.07	2.08	2.15	1.72	0.0188533	-0.779409	Down
gene-ATPIF1	2186	2817	3737	2794	2044	1049	921	2722	942	888	257.49	307.24	435.9	417.59	230.29	113.32	97.69	301.25	104.63	104.91	0.0196969	-1.1182	Down
gene-CTDNEP1	715	701	1609	1058	905	520	530	809	603	463	93.25	84.65	207.8	175.08	112.89	62.2	62.25	99.13	74.15	60.56	0.0196969	-1.01863	Down
gene-TMEM109	681	776	1210	612	740	342	402	716	594	394	47.9	50.54	84.28	54.62	49.79	22.06	25.46	47.32	39.4	27.8	0.0205653	-0.943268	Down
gene-ZFC3H1	136	188	52	15	129	408	536	156	344	264	1.46	1.87	0.55	0.2	1.32	4.01	5.17	1.57	3.48	2.84	0.021221	1.08235	Ups
gene-TRAF6	310	407	188	163	296	574	565	424	622	652	3.68	4.47	2.21	2.45	3.36	6.24	6.03	4.72	6.95	7.75	0.0221272	0.639135	Ups
gene-MYOD1	1808	688	2181	642	1413	6574	7369	2036	3306	3841	89.15	31.41	106.49	40.17	66.64	297.29	327.2	94.32	153.71	189.95	0.0240686	1.03463	Ups
gene-LOC107049545	2177	2675	3724	3405	2570	1719	1362	2612	1701	1178	261.4	297.42	442.82	518.79	295.17	189.31	147.28	294.69	192.59	141.87	0.0240686	-1.00896	Down
gene-LOC101750560	2383	2448	3410	2187	2380	2114	1575	2049	2062	1724	75.28	71.61	106.68	87.67	71.92	61.25	44.81	60.82	61.42	54.63	0.0252854	-0.783369	Down
gene-CBFB	341	341	370	107	257	907	2043	363	490	812	10.53	9.75	11.31	4.19	7.59	25.68	56.79	10.53	14.26	25.14	0.0256358	1.01469	Ups
gene-PPOX	238	352	607	423	533	304	225	276	343	252	9.78	13.4	24.71	22.07	20.96	11.46	8.33	10.66	13.3	10.39	0.0256358	-0.920896	Down
gene-SDF2	106	137	162	134	127	86	123	77	73	115	5.5	6.58	8.32	8.82	6.3	4.09	5.74	3.75	3.57	5.98	0.0256358	-0.846661	Down
gene-IGSF11	13	10	7	8	10	51	28	22	60	23	0.28	0.2	0.15	0.22	0.2	1	0.54	0.44	1.21	0.49	0.0256358	1.10625	Ups
gene-LOC107051009	180	167	336	323	181	101	83	224	101	76	12.87	11.05	23.79	29.3	12.38	6.62	5.34	15.05	6.81	5.45	0.0262431	-1.11707	Down
gene-SYTL2L	26	43	7	14	39	98	82	55	94	58	0.32	0.49	0.09	0.22	0.46	1.1	0.91	0.64	1.09	0.72	0.0262431	0.98858	Ups
gene-GMPPA	662	594	904	472	843	534	768	550	491	497	18.93	15.73	25.6	17.13	23.06	14.01	19.78	14.78	13.24	14.25	0.026673	-0.666867	Down
gene-BACH2	449	505	291	173	474	723	967	504	825	931	3.06	3.19	1.96	1.5	3.09	4.52	5.93	3.23	5.3	6.36	0.0267283	0.652779	Ups
gene-FIGN	13	35	6	11	16	66	76	33	45	47	0.09	0.23	0.04	0.1	0.11	0.44	0.49	0.22	0.31	0.34	0.0267283	1.03415	Ups
gene-LIPT2	385	503	607	319	408	218	174	414	305	275	26.88	32.51	41.96	28.26	27.24	13.96	10.94	27.15	20.08	19.25	0.0270821	-0.898786	Down
gene-NOCT	5606	1716	3696	1863	932	1136	746	683	1705	1870	111.98	31.74	73.11	47.22	17.81	20.81	13.42	12.82	32.11	37.46	0.0270821	-1.13515	Down
gene-LOC107050261	23	26	128	18	55	4	5	24	21	14	1.33	1.39	7.31	1.32	3.03	0.21	0.26	1.3	1.14	0.81	0.0270821	-1.23339	Down
gene-MYBPH	14702	13977	33390	24826	13841	16400	5859	8299	12202	11733	538.76	474.27	1211.71	1154.38	485.14	551.2	193.35	285.74	421.63	431.24	0.0274375	-1.08012	Down
gene-FNBP1L	458	558	294	123	438	1003	1003	475	850	874	7.42	8.37	4.72	2.53	6.79	14.9	14.63	7.23	12.98	14.2	0.0279145	0.745619	Ups
gene-RFTN2	92	122	45	27	86	173	362	126	133	218	1.05	1.29	0.51	0.39	0.94	1.82	3.73	1.36	1.44	2.5	0.0279236	0.913053	Ups
gene-MELTF	8	24	3	7	13	55	33	30	47	31	0.17	0.47	0.06	0.19	0.26	1.07	0.63	0.6	0.94	0.66	0.0286872	1.08456	Ups
gene-SLC14A2Z	5	16	3	17	5	44	57	31	39	52	0.09	0.26	0.05	0.38	0.08	0.7	0.89	0.51	0.64	0.91	0.0295171	1.15619	Ups
gene-SLC39A1	126	115	315	190	259	104	118	164	113	87	5.78	4.88	14.31	11.06	11.36	4.37	4.87	7.07	4.89	4	0.029727	-0.99105	Down
gene-ACSBG1	21	17	9	4	6	40	116	24	27	43	0.35	0.26	0.15	0.08	0.1	0.61	1.74	0.38	0.42	0.72	0.0302266	1.15023	Ups
gene-CEP70	63	80	62	23	85	199	172	135	127	88	2.2	2.59	2.15	1.02	2.84	6.38	5.42	4.44	4.19	3.09	0.0302266	0.750929	Ups
gene-CTGF	269	233	242	101	261	623	746	288	381	453	8.78	7.04	7.82	4.18	8.15	18.65	21.93	8.83	11.73	14.83	0.0302266	0.695801	Ups
gene-MRPL51	224	360	507	449	445	213	309	330	184	238	11.76	17.49	26.35	29.9	22.34	10.25	14.6	16.27	9.11	12.53	0.0302266	-0.935386	Down
gene-ESAM	179	197	221	219	260	195	182	169	159	139	8.21	8.37	10.04	12.75	11.41	8.21	7.52	7.29	6.88	6.4	0.0310854	-0.743093	Down
gene-IGF2BP3	24	35	22	10	30	53	97	35	63	92	0.37	0.49	0.33	0.19	0.44	0.74	1.33	0.5	0.91	1.41	0.0314803	0.926205	Ups
gene-VASN	60	96	82	57	90	69	66	58	62	50	1.33	1.97	1.8	1.61	1.91	1.41	1.32	1.21	1.3	1.11	0.0317926	-0.683023	Down
gene-SLC35G2	118	167	104	64	172	85	74	88	51	122	2.61	3.43	2.28	1.8	3.64	1.73	1.48	1.83	1.07	2.71	0.0319204	-0.800645	Down
gene-ADGRG6	30	19	20	9	17	55	55	52	39	61	0.21	0.12	0.14	0.08	0.11	0.36	0.35	0.34	0.26	0.43	0.0320641	0.902834	Ups
gene-PDE9A	6	26	10	15	16	66	66	36	31	50	0.16	0.63	0.26	0.5	0.4	1.59	1.56	0.89	0.77	1.32	0.0328387	1.02121	Ups
gene-PIH1D3	40	125	114	143	77	58	32	74	49	41	1.72	4.97	4.85	7.79	3.16	2.28	1.24	2.98	1.98	1.76	0.0335278	-1.08243	Down
gene-BMP4	76	109	93	47	148	247	261	218	150	163	3.65	4.84	4.42	2.86	6.79	10.87	11.28	9.83	6.79	7.85	0.0335278	0.694471	Ups
gene-TCF15	190	201	372	206	348	272	236	165	116	130	14.11	13.83	27.36	19.42	24.73	18.53	15.79	11.52	8.12	9.69	0.0338993	-0.84971	Down
gene-LOC112533358	6346	4861	10574	5709	4873	4909	3240	5575	3043	3121	337.82	239.61	557.42	385.62	248.12	239.67	155.32	278.84	152.75	166.64	0.0343737	-0.948366	Down
gene-KLF5	36	10	24	15	20	39	233	51	42	126	1.31	0.34	0.86	0.69	0.7	1.3	7.64	1.74	1.44	4.6	0.0357205	1.13954	Ups
gene-LOC101747670	73	119	24	42	35	41	30	29	30	25	1.68	2.53	0.55	1.22	0.77	0.86	0.62	0.63	0.65	0.58	0.0357205	-1.00788	Down
gene-FAM179A	45	172	115	70	49	73	37	59	26	33	0.71	2.52	1.8	1.41	0.74	1.06	0.53	0.88	0.39	0.52	0.0360527	-1.04395	Down
gene-SLC7A5	1346	2237	1461	2329	1932	1277	925	1414	1477	1128	25.47	39.19	27.37	55.91	34.96	22.16	15.76	25.14	26.35	21.41	0.0360527	-0.895802	Down
gene-TC2N	16	19	1	1	18	62	44	37	44	29	0.27	0.3	0.02	0.02	0.3	0.98	0.68	0.6	0.71	0.5	0.0360527	1.12589	Ups
gene-CCDC97	264	195	319	285	264	218	135	222	201	124	11.59	7.92	13.86	15.87	11.08	8.77	5.33	9.15	8.32	5.46	0.0360527	-0.881462	Down
gene-EDCH1	504	158	81	58	76	1681	972	1572	516	597	99.2	28.8	15.79	14.49	14.31	303.47	172.29	290.73	95.77	117.86	0.0360527	1.19548	Ups
gene-LENG8	189	226	180	112	244	768	886	255	439	240	5.26	5.82	4.96	3.95	6.49	19.6	22.2	6.67	11.52	6.7	0.0360527	0.848407	Ups
gene-SHE	223	209	322	297	281	165	229	202	181	196	8.92	7.74	12.75	15.07	10.75	6.05	8.25	7.59	6.82	7.86	0.036672	-0.82434	Down
gene-LOC100859020	35	44	11	9	37	122	122	38	75	61	0.7	0.81	0.22	0.23	0.7	2.22	2.18	0.71	1.41	1.22	0.0367665	0.982755	Ups
gene-MARCKSL1	138	156	218	146	159	141	170	120	92	108	7.37	7.71	11.53	9.89	8.12	6.9	8.17	6.02	4.63	5.78	0.0367665	-0.754014	Down
gene-DAPK1	36	58	22	20	51	99	161	62	71	89	0.41	0.61	0.25	0.29	0.56	1.04	1.65	0.66	0.76	1.02	0.0367665	0.837094	Ups
gene-DBNDD2	553	518	515	670	565	524	540	423	312	341	34.46	29.89	31.78	52.97	33.67	29.94	30.3	24.76	18.33	21.31	0.0367665	-0.806887	Down
gene-G3BP1	3621	4109	3388	3868	3557	2986	2558	3124	2353	3094	74.23	77.99	68.78	100.61	69.74	56.14	47.22	60.17	45.48	63.61	0.0367665	-0.763109	Down
gene-SLC25A14	238	226	441	239	349	281	199	187	242	212	8.12	7.14	14.9	10.35	11.39	8.79	6.11	5.99	7.79	7.25	0.0367665	-0.768585	Down
gene-KLHL8	55	34	27	8	34	103	119	57	91	60	0.78	0.45	0.38	0.14	0.46	1.34	1.52	0.76	1.22	0.86	0.0367665	0.890493	Ups
gene-SLC11A1	46	79	84	69	90	55	55	31	48	65	1.22	1.94	2.21	2.32	2.28	1.34	1.31	0.77	1.2	1.73	0.0367665	-0.845526	Down
gene-HIC1	433	629	369	337	697	516	582	342	356	310	7.9	10.63	6.67	7.81	12.17	8.64	9.57	5.87	6.13	5.68	0.0367665	-0.598196	Down
gene-ZC2HC1A	96	128	30	37	92	176	245	121	198	236	1.06	1.31	0.33	0.52	0.98	1.79	2.45	1.26	2.07	2.62	0.0370885	0.851204	Ups
gene-ABCC5	447	408	448	87	285	1306	2595	503	625	618	3.27	2.76	3.24	0.81	1.99	8.76	17.09	3.46	4.31	4.53	0.0370885	1.01338	Ups
gene-PECAM1	1335	1851	830	291	1348	3996	3307	1348	2892	2800	19.93	25.59	12.27	5.51	19.25	54.71	44.46	18.91	40.71	41.92	0.0370885	0.861291	Ups
gene-DUSP13	59	140	69	36	121	46	62	23	75	52	2.7	5.93	3.12	2.09	5.29	1.93	2.55	0.99	3.23	2.38	0.0377586	-0.885659	Down
gene-LMO2	149	201	87	68	190	357	333	205	288	243	6.47	8.08	3.74	3.74	7.89	14.21	13.01	8.36	11.78	10.58	0.0384886	0.620381	Ups
gene-WDR74	258	277	389	357	291	286	277	221	209	207	14.55	14.46	21.72	25.54	15.7	14.79	14.07	11.71	11.11	11.71	0.0388133	-0.795076	Down
gene-NUAK1	283	294	130	124	251	488	1166	376	365	451	4.27	4.11	1.94	2.38	3.63	6.76	15.86	5.33	5.2	6.83	0.0388133	0.834939	Ups
gene-SARNP	621	698	765	665	631	641	439	623	428	461	21.9	22.8	26.72	29.76	21.29	20.73	13.94	20.65	14.23	16.31	0.0388133	-0.75246	Down
gene-MIDN	885	257	1240	351	317	386	256	67	223	191	36.85	9.91	51.14	18.55	12.63	14.74	9.6	2.62	8.76	7.98	0.0388133	-1.15638	Down
gene-BORCS6	480	728	805	598	775	535	328	654	496	337	21.57	30.3	35.83	34.11	33.32	22.05	13.28	27.62	21.02	15.19	0.0392666	-0.819305	Down
gene-GCC1	118	114	163	115	167	125	137	72	105	105	2.42	2.16	3.31	2.99	3.27	2.35	2.53	1.39	2.03	2.16	0.0392666	-0.703951	Down
gene-ARHGEF7	139	253	127	70	256	329	381	285	350	402	1.69	2.85	1.53	1.08	2.98	3.67	4.18	3.26	4.02	4.91	0.0392666	0.659372	Ups
gene-SLC46A3	28	22	15	5	23	59	48	29	75	55	0.49	0.36	0.26	0.11	0.39	0.95	0.76	0.48	1.24	0.97	0.0392666	0.933052	Ups
gene-SRRD	129	209	258	150	193	193	114	126	153	126	9.78	14.67	19.37	14.43	13.99	13.42	7.78	8.97	10.94	9.58	0.0392666	-0.745183	Down
gene-ARFGEF3	14	14	6	2	7	30	79	14	29	26	0.08	0.07	0.03	0.01	0.04	0.16	0.41	0.08	0.16	0.15	0.0392666	1.10076	Ups
gene-LOC112533016	398	595	953	453	785	509	509	540	444	347	15.56	21.54	36.9	22.47	29.36	18.25	17.92	19.84	16.37	13.61	0.0392666	-0.761763	Down
gene-MTHFD2	678	1128	478	379	873	625	638	624	517	488	29.74	45.81	20.76	21.09	36.62	25.14	25.2	25.71	21.38	21.47	0.0392666	-0.593236	Down
gene-TIPARP	1724	501	1259	403	418	413	575	388	455	582	40.36	10.86	29.19	11.97	9.36	8.87	12.12	8.53	10.04	13.66	0.0392666	-0.974001	Down
gene-SDHD	1753	2455	2284	1852	1939	1323	1289	2168	1291	1264	129.05	167.35	166.51	173	136.54	89.33	85.45	149.96	89.62	93.33	0.0392666	-0.791976	Down
gene-MFSD2A	67	73	40	53	93	36	60	38	56	41	2.59	2.61	1.53	2.6	3.44	1.28	2.09	1.38	2.04	1.59	0.0392666	-0.791533	Down
gene-TIMM23B	1438	1426	1802	1238	1442	1507	1397	1220	1192	880	28.41	26.09	35.26	31.04	27.25	27.31	24.85	22.65	22.21	17.44	0.0392666	-0.651872	Down
gene-PGAM1	156228	195643	231098	185106	187581	124910	89734	169453	153280	117542	6880.22	7978.12	10078.7	10344	7901.62	5045.31	3558.76	7011.72	6365.24	5191.96	0.039717	-0.840599	Down
gene-NBL1	180	167	284	161	289	194	182	186	113	138	7.04	6.05	11.01	8	10.82	6.96	6.41	6.84	4.17	5.42	0.0400356	-0.747276	Down
gene-PLA2G15	2691	1640	1253	468	1817	4596	2446	3256	4759	5770	41.99	23.69	19.36	9.27	27.12	65.77	34.37	47.73	70.02	90.3	0.0401399	0.899007	Ups
gene-GOLGA7B	211	383	278	351	262	229	216	221	239	201	5.04	8.46	6.57	10.63	5.98	5.01	4.64	4.96	5.38	4.81	0.0404287	-0.796671	Down
gene-SIRT4	196	192	428	195	133	100	141	169	170	119	3.58	3.25	7.75	4.52	2.33	1.68	2.32	2.9	2.93	2.18	0.0404287	-0.93689	Down
gene-SLC39A10	32	53	20	13	29	51	198	68	49	105	0.38	0.58	0.23	0.2	0.33	0.55	2.11	0.76	0.55	1.25	0.0417679	0.992131	Ups
gene-PIK3C2B	1612	1426	1269	752	1169	1012	888	828	1047	1345	20.75	17	16.18	12.28	14.4	11.95	10.3	10.02	12.71	17.37	0.0424643	-0.61833	Down
gene-NME3	234	394	232	213	244	227	172	232	243	134	7.96	12.41	7.82	9.2	7.94	7.08	5.27	7.42	7.8	4.57	0.0424893	-0.711454	Down
gene-PM20D2	245	213	352	52	174	567	922	309	546	530	5.65	4.55	8.05	1.52	3.84	12	19.16	6.7	11.88	12.27	0.0428052	0.887983	Ups
gene-SCNN1G	166	227	261	126	167	772	300	454	334	550	3.9	4.94	6.07	3.75	3.75	16.63	6.34	10.02	7.4	12.95	0.0428095	0.802859	Ups
gene-EPB41L5	173	247	105	100	244	439	373	249	409	321	1.13	1.5	0.68	0.83	1.53	2.64	2.2	1.53	2.53	2.11	0.0431521	0.617321	Ups
gene-C5H14orf159	10	13	4	0	10	36	140	20	7	29	0.23	0.27	0.09	0	0.22	0.75	2.85	0.42	0.15	0.66	0.0431521	1.15259	Ups
gene-RGS9	76	58	29	15	60	147	170	60	188	93	0.5	0.35	0.19	0.13	0.38	0.89	1.01	0.37	1.17	0.62	0.0431521	0.89846	Ups
gene-EME2	64	75	109	49	48	54	49	39	57	41	3.15	3.42	5.32	3.06	2.26	2.44	2.17	1.81	2.65	2.03	0.0431619	-0.820299	Down
gene-CEP170	443	445	287	96	416	594	940	675	728	676	4.31	4.01	2.76	1.18	3.87	5.3	8.23	6.17	6.68	6.59	0.0431619	0.701502	Ups
gene-IGDCC4	171	218	113	116	172	99	146	114	167	74	1.56	1.84	1.02	1.35	1.5	0.83	1.2	0.98	1.44	0.68	0.0436839	-0.714447	Down
gene-HES1	1239	788	1696	742	437	257	164	601	546	249	79.81	47	108.19	60.65	26.93	15.18	9.51	36.37	33.16	16.09	0.0438085	-1.11984	Down
gene-KLHL34	622	1111	369	298	701	1036	3982	1050	1287	1436	7.37	12.18	4.33	4.48	7.94	11.25	42.46	11.68	14.37	17.05	0.0438085	0.905507	Ups
gene-PRUNE2	8	17	4	1	4	58	156	15	12	8	0.05	0.1	0.02	0.01	0.02	0.33	0.86	0.09	0.07	0.05	0.0449093	1.14502	Ups
gene-FOXO1	196	169	84	41	105	199	297	190	444	480	2.54	2.03	1.08	0.67	1.3	2.37	3.47	2.32	5.43	6.25	0.0449093	0.903608	Ups
gene-MOG	26	30	11	5	26	85	117	28	42	45	0.13	0.14	0.05	0.03	0.12	0.38	0.52	0.13	0.19	0.22	0.0463091	0.987084	Ups
gene-SMUG1	291	361	494	438	436	333	282	287	385	243	10.45	12	17.56	19.95	14.97	10.96	9.12	9.68	13.03	8.75	0.0465562	-0.778554	Down
gene-SYNPO	1483	2006	2659	2394	2237	1389	957	1285	2421	808	18.12	22.7	32.18	37.12	26.15	15.57	10.53	14.75	27.89	9.9	0.0466287	-0.916811	Down
gene-C31H17orf49	431	472	916	537	383	305	305	528	347	242	27.91	28.3	58.74	44.12	23.72	18.11	17.79	32.12	21.19	15.72	0.0474339	-0.909866	Down
gene-CBX7	357	275	233	183	529	1065	695	348	860	864	2.9	2.07	1.87	1.89	4.11	7.93	5.08	2.65	6.58	7.03	0.0474339	0.767839	Ups
gene-VPS50	87	165	81	35	123	211	238	186	176	191	1.57	2.76	1.45	0.8	2.12	3.49	3.87	3.16	3	3.46	0.0474339	0.637989	Ups
gene-FGFRL1	45	96	58	18	69	111	567	109	205	63	0.34	0.67	0.43	0.17	0.5	0.77	3.85	0.77	1.46	0.48	0.0474339	1.04097	Ups
gene-SPSB1	550	342	633	212	447	1343	783	716	1578	1016	12.35	7.11	14.07	6.04	9.6	27.66	15.83	15.1	33.41	22.88	0.0474339	0.78799	Ups
gene-TEX2	412	383	172	73	377	545	1297	571	607	572	5.35	4.6	2.21	1.2	4.68	6.49	15.16	6.96	7.43	7.45	0.0474339	0.846269	Ups
gene-GPR63	13	20	14	6	18	56	33	42	28	37	0.17	0.24	0.18	0.1	0.22	0.65	0.38	0.5	0.34	0.47	0.0474339	0.891155	Ups
gene-ASB5	516	787	640	268	720	1217	2389	920	832	1305	12.26	17.32	15.06	8.08	16.36	26.52	51.12	20.54	18.64	31.1	0.0474498	0.708147	Ups
gene-CRY1	1312	1360	682	361	1233	2706	1930	1328	2412	2484	48.68	46.72	25.06	17	43.76	92.08	64.49	46.3	84.39	92.44	0.0474498	0.714358	Ups
gene-COX14	380	489	445	433	436	316	400	377	420	248	60.64	72.26	70.33	87.68	66.55	46.25	57.48	56.53	63.2	39.7	0.0477658	-0.696221	Down
gene-FCRL4	14	15	6	3	29	96	97	17	41	25	0.23	0.23	0.1	0.06	0.45	1.44	1.43	0.26	0.63	0.41	0.04801	1.07756	Ups
gene-GADL1	4898	13061	1717	3583	6228	1328	2867	4221	2732	2976	80.61	199.04	27.98	74.82	98.04	20.05	42.49	65.27	42.4	49.12	0.0490721	-0.993251	Down
gene-ASB8	302	271	605	336	276	260	180	259	290	235	10.7	8.89	21.22	15.1	9.35	8.45	5.74	8.62	9.69	8.35	0.0496299	-0.851394	Down
gene-FGL1L	39	20	43	4	45	136	126	50	61	104	1.06	0.5	1.15	0.14	1.16	3.38	3.07	1.27	1.56	2.82	0.0498533	0.971321	Ups
gene-THAP7	681	642	1533	1275	903	859	435	720	709	488	39.39	34.38	87.81	93.57	49.96	45.57	22.66	39.13	38.67	28.31	0.0498533	-0.933191	Down
gene-PPARA	120	194	116	25	161	293	617	150	311	279	0.87	1.3	0.83	0.23	1.11	1.94	4.01	1.02	2.12	2.02	0.0498533	0.879234	Ups

## Sheet: Table S5
Table S5. Gene ontology terms for the differentially expressed genes in the β-alanine or L-histidine supplementation groups compared to the non-supplemented group.
Category	Term	Count	%	PValue	Genes	Genes	List Total	Pop Hits	Pop Total	Fold Enrichment	Bonferroni	Benjamini	FDR
β-alanine supplementation
GOTERM_BP_DIRECT	GO:0003151~outflow tract morphogenesis	4	3.36134	0.000674935	396165, 771101, 419480, 395546	BMP4, HEYL, DHRS3, SFRP2	64	25	8994	22.485	0.230461	0.261875	0.261875
GOTERM_BP_DIRECT	GO:0007160~cell-matrix adhesion	3	2.52101	0.0317576	416624, 417166, 421928	OTOA, TSC1, ITGB1BP1	64	40	8994	10.5398	0.999996	1	1
GOTERM_BP_DIRECT	GO:0002043~blood vessel endothelial cell proliferation involved in sprouting angiogenesis	2	1.68067	0.0345437	396165, 421928	BMP4, ITGB1BP1	64	5	8994	56.2125	0.999999	1	1
GOTERM_BP_DIRECT	GO:0045921~positive regulation of exocytosis	2	1.68067	0.0679124	418635, 100049619	RAB9A, CFTR	64	10	8994	28.1062	1	1	1
GOTERM_BP_DIRECT	GO:0055007~cardiac muscle cell differentiation	2	1.68067	0.0679124	396165, 417166	BMP4, TSC1	64	10	8994	28.1062	1	1	1
GOTERM_BP_DIRECT	GO:0010719~negative regulation of epithelial to mesenchymal transition	2	1.68067	0.0744486	101749629, 395546	VASN, SFRP2	64	11	8994	25.5511	1	1	1
GOTERM_BP_DIRECT	GO:0008284~positive regulation of cell proliferation	4	3.36134	0.0944814	395885, 395546, 770764, 421928	CNTFR, SFRP2, MARCKSL1, ITGB1BP1	64	155	8994	3.62661	1	1	1
GOTERM_CC_DIRECT	GO:0009986~cell surface	8	6.72269	0.000713446	419733, 427828, 421960, 100049619, 101749629, 404304, 416624, 101752029	ADAMTS15, RTN4RL1, SDC1, CFTR, VASN, PLA2R1, OTOA, THBD	65	236	10057	5.24485	0.0487316	0.0374729	0.0374729
GOTERM_CC_DIRECT	GO:0005615~extracellular space	12	10.084	0.00107065	419247, 419733, 418049, 396165, 768530, 101749629, 378894, 769143, 396228, 395546, 428843, 427466	PXDNL, ADAMTS15, TST, BMP4, PLA2G15, VASN, TNFSF10, CPN1, SERPINH1, SFRP2, PPFIBP2, CTSV	65	587	10057	3.16299	0.0722434	0.0374729	0.0374729
GOTERM_CC_DIRECT	GO:0016324~apical plasma membrane	4	3.36134	0.0291044	395885, 100049619, 416624, 428091	CNTFR, CFTR, OTOA, AMOTL1	65	105	10057	5.89421	0.873503	0.679102	0.679102
GOTERM_CC_DIRECT	GO:0070062~extracellular exosome	15	12.605	0.0684801	396176, 100049619, 101749629, 395422, 404304, 396228, 418049, 421960, 427828, 768530, 418635, 378894, 416579, 770764, 421928	CSRP1, CFTR, VASN, OPCML, PLA2R1, SERPINH1, TST, SDC1, RTN4RL1, PLA2G15, RAB9A, TNFSF10, SCNN1G, MARCKSL1, ITGB1BP1	65	1448	10057	1.60279	0.993027	1	1
GOTERM_CC_DIRECT	GO:0030027~lamellipodium	3	2.52101	0.0958005	428091, 417166, 421928	AMOTL1, TSC1, ITGB1BP1	65	82	10057	5.6606	0.999132	1	1
GOTERM_MF_DIRECT	GO:0016746~transferase activity, transferring acyl groups	2	1.68067	0.0670731	422490, 423154	HGSNAT, PDHX	60	10	8532	28.44	0.999608	1	1
GOTERM_MF_DIRECT	GO:0030552~cAMP binding	2	1.68067	0.0799469	769469, 421574	PDE4D, PDE10A	60	12	8532	23.7	0.999919	1	1
L-histidine supplementation
GOTERM_BP_DIRECT	GO:0035556~intracellular signal transduction	10	5.18135	0.000567617	426183, 423428, 395133, 429110, 417433, 422572, 418074, 431670, 419441, 418761	ASB8, ASB2, SGK1, PRKAA2, RGS9, ASB5, NUAK1, DAPK1, SPSB1, ARHGEF7	103	208	8994	4.1981	0.289915	0.342273	0.342273
GOTERM_BP_DIRECT	GO:0042752~regulation of circadian rhythm	3	1.5544	0.0253846	429110, 404779, 374120	PRKAA2, NOCT, PPARA	103	22	8994	11.9073	1	1	1
GOTERM_BP_DIRECT	GO:0006094~gluconeogenesis	3	1.5544	0.0322523	415906, 428969, 374093	PFKFB4, PGAM1, CRY1	103	25	8994	10.4784	1	1	1
GOTERM_BP_DIRECT	GO:0010629~negative regulation of gene expression	4	2.07254	0.0387508	378914, 374135, 425026, 404779	CDKN1A, CTGF, TIPARP, NOCT	103	66	8994	5.29214	1	1	1
GOTERM_BP_DIRECT	GO:0009267~cellular response to starvation	3	1.5544	0.0397593	429110, 374048, 419822	PRKAA2, MYOD1, PIK3C2B	103	28	8994	9.35576	1	1	1
GOTERM_BP_DIRECT	GO:0042060~wound healing	3	1.5544	0.0397593	771243, 374120, 395811	PECAM1, PPARA, SLC11A1	103	28	8994	9.35576	1	1	1
GOTERM_BP_DIRECT	GO:0032922~circadian regulation of gene expression	3	1.5544	0.0450944	404779, 374120, 374093	NOCT, PPARA, CRY1	103	30	8994	8.73204	1	1	1
GOTERM_BP_DIRECT	GO:0001503~ossification	3	1.5544	0.0535573	396165, 374135, 423163	BMP4, CTGF, TRAF6	103	33	8994	7.93822	1	1	1
GOTERM_BP_DIRECT	GO:0048339~paraxial mesoderm development	2	1.03627	0.0554449	424235, 395788	EPB41L5, TCF15	103	5	8994	34.9282	1	1	1
GOTERM_BP_DIRECT	GO:0032092~positive regulation of protein binding	3	1.5544	0.0687781	396165, 424235, 418761	BMP4, EPB41L5, ARHGEF7	103	38	8994	6.89371	1	1	1
GOTERM_BP_DIRECT	GO:0048255~mRNA stabilization	2	1.03627	0.0767605	404779, 395811	NOCT, SLC11A1	103	7	8994	24.9487	1	1	1
GOTERM_BP_DIRECT	GO:0006826~iron ion transport	2	1.03627	0.0767605	395811, 422168	SLC11A1, HEPH	103	7	8994	24.9487	1	1	1
GOTERM_BP_DIRECT	GO:0042981~regulation of apoptotic process	4	2.07254	0.093046	395133, 431670, 416399, 423163	SGK1, DAPK1, NME3, TRAF6	103	95	8994	3.67665	1	1	1
GOTERM_CC_DIRECT	GO:0005615~extracellular space	12	6.21762	0.0557821	419247, 396165, 768530, 374135, 396127, 417855, 101749629, 418604, 378894, 426126, 428843, 427466	PXDNL, BMP4, PLA2G15, CTGF, MELTF, ZFC3H1, VASN, KLHL34, TNFSF10, MTHFD2, PPFIBP2, CTSV	111	587	10057	1.8522	0.998189	1	1
GOTERM_MF_DIRECT	GO:0004722~protein serine/threonine phosphatase activity	3	1.5544	0.0297324	422614, 419873, 428372	PPM1K, PPM1J, PDP1	90	26	8532	10.9385	0.992476	1	1
GOTERM_MF_DIRECT	GO:0005548~phospholipid transporter activity	2	1.03627	0.0609957	418533, 419679	ABCG1, MFSD2A	90	6	8532	31.6	0.999963	1	1
